# Supplementary material for: Compositional Divergence and Convergence in Local Communities and Spatially Structured Landscapes
Source: PLoS One. 2012 Apr 26;7(4):e35942. doi: 10.1371/journal.pone.0035942 (PMC3338555; doi:10.1371/journal.pone.0035942)
Supplement: Data S1 — The original R code used to simulate community dynamics. (R) [file pone.0035942.s011.r]

## Tancredi Caruso,  Jeff R. Powell, Matthias C. Rillig (2012): this is the simulation code used for generating the data discussed in "Compositional divergence and convergence in local communities and spatially structured landscapes"

#The code was written for simecol v.0.6-10,


library(simecol)		
##### build the simObj #####

neut.niche.sim <- new("gridModel", 
	main = function(time, init, parms) { 
		# determines current distribution of consumers and the rain of external immigrants 		
		J <- init # starting community matrix 
		p <- parms 
		imm<-p$imm # rain of immigrants
		S <- p$S # Species number
		NL <- p$NL # Length of Niche Axis
		varm <- p$varm # Niche Breadth
		vark <- p$vark # Dispersal Kernel Variance, a proxy to Mean Dispersal Distance
		mat <- matrix(0, nrow = length(J), ncol = S)

		#Niche Function (One or Two Niche Axes)
		#Stochastic-Niche Survival
		## For Two Niches (not used in the paper)
		#lambdaE<-function(Env1,Env2,m1,m2,varm) {(1/(sqrt(2*pi*(varm^2)))) * exp(- (((Env1-m1)^2)/(2*(varm^2))+((Env2-m2)^2)/(2*(varm^2))) )}	    
		## For One Niche (used in the paper)
		lambdaE<-function(Env1,m1,varm) {(1/(sqrt(2*pi*(varm^2)))) * exp(- (((Env1-m1)^2)/(2*(varm^2))) )}
		
		#  Equally spaced niches 
		m<-seq(0,100,length.out=S+1)
		m<-m[2:length(m)]-0.5*m[2]
		names(m)<-paste('m',1:S,sep='')

		# IMPORTANT: Niche Values making the Environment "Env" need to be listed in a single column vector
		GridEnvValues1<-as.vector(GridEnv1)
		#GridEnvValues2<-as.vector(GridEnv2)# for two niches only (not used in the paper)

		# Calculating The fundamental Niche
		l<-mat
		dimnames(l)<-list(1:nrow(l),paste('l',1:S,sep=''))
		for(i in 1:S) l[,i]<-
		## Below, the formula for two Niche Axes with a tradeoff between Niche Optima "m" (traits are highly correlated within species) 
		#lambdaE(Env1=GridEnvValues1,m1=m[i], Env2=GridEnvValues2,m2=m[i], varm=varm)

## One Niche Axis

lambdaE(Env1=GridEnvValues1,m1=m[i], varm=varm)
		l[which(l<1e-301)]<-1e-301
		
		# the latter equality is necessary to comply with the approximation to zero made by R for very low values. Theoretically (Gaussian curve), this probability is never nil, even though it can be a very small number, even infintely small.
		
		#DYNAMICS
		# Fundmental Recruitment Function, "i" is a cell, V is the number of births and/or "local" immigrants. 

		#(Lottery function)
		j<-function (i) {
			x<-vector('list',S)
			sp<-1:S
			for(k in sp) x[[k]]<-rep(sp[k],V[i]*r[i,k])
			mm<-sample(1:S,imm,replace=T) ## 
			#mm<-round(runif(imm,1,S))
			y<-list(x,mm)# pool of recruitable seeds
			sample(unlist(y),1)
			#sample(unlist(x),1) # when imm==0 and there is local dynamics only
			}

		# CONTINUITY MODEL based on Gravel et al. (2006,  Ecol. Lett., 9, 399–409) 		
		# Recruitment Probability Function (with Dispersal)
		CompR<-function(li,d,l) {li*d/l} 

		# KERNEL for Dispersal
		# Gaussian
		
		k<-function(x,y,vark) {(1/(pi*vark^2))*exp(-(((x^2)/(vark^2))+((y^2)/(vark^2))))} 

		#dist<-function(vark) {(sqrt(pi/2))*vark} # this returns the mean dispersal distance in units of cell, to which the kernel variance corresponds (Chisholm & Lichstein 2009: Ecol. Lett., 12, 1385–1393)
		
		maxdist <- p$maxdist
		wdist <- matrix(0, nrow=2 * maxdist+1, ncol=2 * maxdist+1)
		for (x in -maxdist:maxdist) {
			for (y in -maxdist:maxdist) {
				wdist[x + maxdist+1, y + maxdist+1] <- k(x,y,vark=vark)
				}
			}
		wdist[maxdist+1,maxdist+1] <- max(wdist)

		#DYNAMICS of Continuity model
		cell<-1:length(J) # cells of the Landscape

		d<-function (s,J) {
			n<-matrix(ifelse(J==s,1000,0),100,100)
			W<-1000*matrix(neighbors(n,wdist=wdist),100,100)
			W
		}
		sp<-1:S

		D<-round(sapply(sp,d,J=J))
		ll<-rowSums(l*D) 

		r <- mat
		dimnames(r)<-list(1:nrow(r),paste('r',1:S,sep=''))
		for(i in 1:S) r[,i]<-CompR(li=l[,i],d=D[,i], l=ll)
		
		V<-rowSums(D)  # total number of births and local immigrants among which to recruit, on a cell basis.
		
		# Stochastic Death and Recruitment by Lottery (which includes all immigrants, i.e. local + external)
		Jdeath<-ifelse(J>=0 & runif(J) <= 0.25, 0, J)
		J<-ifelse(Jdeath==0, sapply(cell, j), J)
		
		#print(sum(r) == length(J))
		# IMPORTANT CHECK: it ought to be TRUE at each step. The probability of the recruit belonging to a species is proportional to the abundance of the seeds of that species in the cell, which depends on the survival of the seed, which in turns depends on the niche. Of course, it also depends on the implicit, and here stochastic, rain of immigrants that we defined external with respect to the Landscape
		
		
		# out
		matrix(J,nrow(GridEnv1),ncol(GridEnv1))
		}, 
	equations = list(
		# matrix indicating the values of the niche in the landscape
		),
	parms = list(imm=100, S = 15, NL = 100, varm = 2, vark = 5, maxdist = 48), times = c(from = 1, to = 1, by = 1), 
	init = matrix(0, nrow = 100, ncol = 100), 
	solver = "iteration" 
) 

##### generate landscape #####

grid.gen<-function(maxVar,lat.length,long.length){
	GridRandom<-function(lat,long,min,max){matrix(round(runif((rep(0,(length(lat)*length(long)))),min,max),0),length(lat),length(long))} # a function to add a uniform random component of size between min-max	
	##Niche Axis 1 
	# 1 Vector, Trend 
	long<-seq(1,long.length,1)
	lat<-seq(1,lat.length,1)
	SEtrend1<-round(seq(0.8,80,80/long.length),0)
	#plot(lat,SEtrend1)
	
	# 2. Periodic Variation
	SEperiodic1<-round(20*sin((pi/10)*lat),0)
	#plot(lat,SEperiodic1,type="n")
	#lines(lat,SEperiodic1)
	
	# 3. SE systematic
	SEsyst1<-SEtrend1+SEperiodic1
	#plot(lat,SEsyst1,type="n")
	#lines(lat,SEsyst1)
	
	# 4. local (single cell) random component
	SErandom1<-round(runif(long.length,0.08,10),0)
	
	# 5. SE
	SE1<-SEsyst1+SErandom1
	#plot(lat,SE1,type="n")
	#lines(lat,SE1)
	
	# 6. GridEnv
	
	Random1<-GridRandom(lat=lat,long=long,min=0,max=maxVar)
	GridEnvValues1<-rep(SEsyst1,lat.length)
	GridEnvValues1<-GridEnvValues1+Random1
	GridEnv1<-matrix(GridEnvValues1,long.length,lat.length,byrow=T)
	GridEnv1<-GridEnv1+abs(min(GridEnv1))
	GridEnv1<-100*GridEnv1/max(GridEnv1)
	#image(long,lat,GridEnv1,col=gray((32:0)/32))
	
	
	##1. Niche Axis 2
	# 1 Vector, Trend 
	long<-seq(1,long.length,1)
	lat<-seq(1,lat.length,1)
	SEtrend2<-round(seq(0.08,80,80/lat.length),0)
	#plot(long,SEtrend2)
	
	# 2. Periodic Variation
	SEperiodic2<-round(20*sin((pi/10)*lat),0)
	#plot(long,SEperiodic2)
	
	# 3. SE systematic
	SEsyst2<-SEtrend2+SEperiodic2
	#plot(long,SEsyst1)
	
	# 4. local (single cell) random component
	SErandom2<-round(runif(lat.length,0.08,10),0)
	
	# 5. SE2
	SE2<-SEsyst2+SErandom2
	#plot(long,SE2,type="n")
	#lines(long,SE2)
	
	# 6. GridEnv
	
	Random2<-GridRandom(lat=lat,long=long,min=0,max=maxVar) # try several maps by ranging max from 0 to 100...remember to type again the systematic part
	GridEnvValues2<-rep(SEsyst2,lat.length)
	GridEnvValues2<-GridEnvValues2+Random2
	GridEnv2<-matrix(GridEnvValues2,long.length,lat.length,byrow=F)
	GridEnv2<-GridEnv2+abs(min(GridEnv2))
	GridEnv2<-100*GridEnv2/max(GridEnv2)
	#image(long,lat,GridEnv2,col=gray((32:0)/32))
	
	
	
	out<-list(GridEnv1,GridEnv2)
	names(out)<-c('GridEnv1','GridEnv2')
	out
	}

#image(long,lat,GridEnv1+GridEnv2,col=gray((32:0)/32))

##### provide starting community ##### 
   ## strictly necessary when imm==0##
start.comm<-function(simObj){
	S<-parms(simObj)$S
	lat<-1:nrow(equations(simObj)$GridEnv1)
	long<-1:ncol(equations(simObj)$GridEnv1)
	EmptyField<-function(lat,long) {rep(0,length(lat)*length(long))}
	J<-EmptyField(lat=lat,long=long)
	J<-matrix(round(runif(J,1,S),0),length(lat),length(long)) # starting, random community
	J
	}

##### set general parameters #####

# number of species
parms(neut.niche.sim)$S<-20 

# max dispersal distance
parms(neut.niche.sim)$maxdist<-100

# niche length
parms(neut.niche.sim)$NL<-100

# simulation duration
times(neut.niche.sim)[['to']]<-5000


##### simulate and output #####
## low noise environment
for(i in c(5,45,85)){ # dispersal parameter
	for(j in c(0.5,25,50)){ # niche breadth parameter
		# environment
		environ<-grid.gen(maxVar=10,lat.length=100,long.length=100)
		equations(neut.niche.sim)$GridEnv1 <- environ$GridEnv1
		equations(neut.niche.sim)$GridEnv2 <- environ$GridEnv2
		
		# community
		init(neut.niche.sim) <- start.comm(neut.niche.sim) 
		
		# set parameters
		# niche breadth
		parms(neut.niche.sim)$varm<-j 

		# dispersal
		parms(neut.niche.sim)$vark<-i 
		
		# run simulation
		sim1<-sim(neut.niche.sim)
		
		save.image(paste('vark',i,'varm',j,'low.rdata',sep='_'))
		}
	}


## high noise environment

for(i in c(5,45,85)){ # dispersal parameter
	for(j in c(0.5,25,50)){ # niche breadth parameter
		# environment
		environ<-grid.gen(maxVar=100,lat.length=100,long.length=100)
		equations(neut.niche.sim)$GridEnv1 <- environ$GridEnv1
		equations(neut.niche.sim)$GridEnv2 <- environ$GridEnv2
		
		# community
		init(neut.niche.sim) <- start.comm(neut.niche.sim)
		
		# set parameters
		# niche breadth
		parms(neut.niche.sim)$varm<-j 

		# dispersal
		parms(neut.niche.sim)$vark<-i 
		
		# run simulation
		sim1<-sim(neut.niche.sim)
		
		save.image(paste('vark',i,'varm',j,'high.rdata',sep='_'))
		}
	}


##### graphing #####

#par(mfcol=c(1, 3))
#image(long,lat,GridEnv1,col=gray((32:0)/32),xlab="easting (cell)",ylab="northing (cell)",main="Niche Axis 1")
#image(long,lat,GridEnv2,col=gray((32:0)/32),xlab="easting (cell)",ylab="northing (cell)",main="Niche Axis 2") 
#image(long,lat,sim1.out[[length(sim1.out)]],col=gray((32:0)/32),xlab="easting (cell)",ylab="northing (cell)",main="Community (20 species)", cex.lab=1.3)
 
#summary(factor(as.vector(sim1.out[[length(sim1.out)]])))

#plot(sim1,col=gray((20:0)/20))
